# Supplementary material for: A Potential Role for Drosophila Mucins in Development and Physiology
Source: PLoS One. 2008 Aug 22;3(8):e3041. doi: 10.1371/journal.pone.0003041 (PMC2515642; doi:10.1371/journal.pone.0003041)
Supplement: Table S4 — Overview of Drosophila mucins and mucin domain-containing proteins expression profiles. Expression at a certain stage is indicated by “+”, where the color specifies the organ of expression according to the color code at the bottom of the table. Weak expression is indicated by “(+)”. The data were collected from embryonic in situ hybridizations at stages 12–17 (ISH) and RT-PCR (from all stages as well as from L3 organs). Template RNA for the RT-PCR was isolated from embryos (E), first instar larvae (L1), third instar larvae (L3), early pupae (P1), late pupae (P2), adult females (Af) and adult males (Am). (0.04 MB XLS) [file pone.0003041.s005.xls]

## Sheet: Sheet1
		CG32580	CG32602	CG18331	CG33300	CG3047	CG7709	CG5765	CG32774	CG11720	CG33265	CG6004	CG32656	CG31439	CG13990	CG7876	CG33196	CG13648	CG32644	CG12586	CG31901	CG4090	CG14796	CG7874
		Muc14A	Muc12Ea	Muc68Ca	Muc30E	Muc25B, sgs1	Muc91C	Muc55B	Muc4B	Muc68Cb, sgs3	Muc68E	Muc68D	Muc11A	Muc96D	Muc26B	Muc18B	Mur24F, dp	Mur96B, tnc	Mur11Da	Mur82C	Mur29B	Mur89F	Mur2B	Mur18B
ISH	stage 12				+												+	+
	stage 13				+								+	+		+	+	+				+	+	+
	stage 14		+		+								+	+		+	+	+				+	+	+
	stage 15		+		+		(+)						+	+		+	+	+			+	+	+	+
	stage 16				+		+	(+)					+	+		+	+	+			+	+	+	+
	stage 17						+	+					+	+	+	+	+	+			(+)	+	(+)	+
RT-PCR	L3, organs	(+)	(+)	+	(+)	+			(+)	+	(+)	(+)	(+)	+	+	+	+	+			+	(+)	(+)	(+)
				+		+				+		(+)	+	+	+	+	+	(+)			+	+		+
										+			+		(+)	+	+	+			+			+
										+			+		(+)	+	+	+						(+)
																	+
RT-PCR	E		+		+	+	+	+	+					+	+	+	+	+		(+)	+	(+)	+	+
	L1		(+)	+		(+)	+	(+)					+	+	+	+	+	+			+	+	(+)	+
	L3			+		+	(+)		+	+	+	+	+	+	+	+	+	+			+	+		+
	P1					+	+		+	+				+		+	+	+			+	+	+	+
	P2				(+)		+		+	+	+		+	(+)		(+)	+	+		(+)	+	(+)	+	+
	Af		+						+				+			+	+	+	+		+	(+)	+	+
	Am		(+)				+		+				+			+	+	+	(+)	+	+	(+)	(+)	+
positive = +; weak positive = (+)							+ = haemocytes
+ = salivary gland							+ = malpighian tubules
+ = amnioserosa							+ = fat body
+ = cuticle producing organs / trachea							+ = midgut / proventriculus
